# Supplementary material for: Synergistic Mechanism of Hydroxyl Regulation and a Polyvinylpyrrolidone Surfactant in Enhancing the Catalytic Oxidation Abilities of BiOBr
Source: Molecules. 2025 Mar 13;30(6):1286. doi: 10.3390/molecules30061286 (PMC11945476; doi:10.3390/molecules30061286)
Supplement: Supplementary file 1 [file molecules-30-01286-s001.zip]

Archive with 1 entries (1 files):
- molecules-3514385-supplementary.pdf
